# Supplementary material for: Exosome Proteomics of SOD1D90A Mutation Suggest Early Disease Mechanisms, and FN1 as a Biomarker
Source: Ann Clin Transl Neurol. 2025 Sep 29;13(1):131–43. doi: 10.1002/acn3.70208 (PMC12790174; doi:10.1002/acn3.70208)
Supplement: Supplementary file 2 — Table S1: The comparative list of proteins that are detected in the exosome of serum isolated from the daughter at T1 and T2, and that either show an increasing or decreasing profile. [file ACN3-13-131-s001.xls]

## Sheet: Sheet0
Symbol	ID	Expr Fold Change	Entrez Gene Name	Location	Type(s)
A2M	F8W7L3	-1	alpha-2-macroglobulin	Extracellular Space	other
ACADM	Q5T4U5	1	acyl-CoA dehydrogenase medium chain	Cytoplasm	enzyme
ACTA1	A6NL76	1	actin alpha 1, skeletal muscle	Cytoplasm	other
ACTG1	I3L1U9	-1	actin gamma 1	Cytoplasm	other
ACTN1	H9KV75	1	actinin alpha 1	Nucleus	transcription regulator
ACTR2	P61160	-2	actin related protein 2	Plasma Membrane	other
AGT	P01019	-1	angiotensinogen	Extracellular Space	growth factor
AHSG	P02765	-5.5	alpha 2-HS glycoprotein	Extracellular Space	other
ALB	H7C013	-10.5	albumin	Extracellular Space	transporter
ALDOA	P04075-2	-2	aldolase, fructose-bisphosphate A	Cytoplasm	enzyme
AMBP	P02760	9.5	alpha-1-microglobulin/bikunin precursor	Extracellular Space	transporter
APEH	C9JLK2	1	acylaminoacyl-peptide hydrolase	Cytoplasm	peptidase
APOA1	F8W696	-12.5	apolipoprotein A1	Extracellular Space	transporter
APOA2	V9GYG9	-5	apolipoprotein A2	Extracellular Space	transporter
APOA4	P06727	-3	apolipoprotein A4	Extracellular Space	transporter
APOB	A8MUN2	-8	apolipoprotein B	Extracellular Space	transporter
APOC3	P02656	1	apolipoprotein C3	Extracellular Space	transporter
APOD	C9JF17	-1	apolipoprotein D	Extracellular Space	transporter
APOE	E7ERP7	-2	apolipoprotein E	Extracellular Space	transporter
APOL1	O14791	-2	apolipoprotein L1	Extracellular Space	transporter
APRT	H3BQZ9	1	adenine phosphoribosyltransferase	Cytoplasm	enzyme
ATP1B1	P05026	-1	ATPase Na+/K+ transporting subunit beta 1	Plasma Membrane	transporter
ATP5F1B	F8W0P7	-1	ATP synthase F1 subunit beta	Cytoplasm	transporter
AXIN1	O15169	-1	axin 1	Cytoplasm	other
C1QB	P02746	-3	complement C1q B chain	Extracellular Space	other
C1QC	P02747	-1	complement C1q C chain	Extracellular Space	other
C1R	P00736	-2	complement C1r	Extracellular Space	peptidase
C1S	H0Y5D1	-2	complement C1s	Extracellular Space	peptidase
C3	P01024	16	complement C3	Extracellular Space	peptidase
C4A	P0C0L4-2	-21.5	complement C4A (Chido/Rodgers blood group)	Extracellular Space	other
C4B	F5GXS0	-24.5	complement C4B (Chido/Rodgers blood group)	Other	other
C4BPA	F2Z2V7	-5	complement component 4 binding protein alpha	Extracellular Space	other
C5	P01031	-2.5	complement C5	Extracellular Space	cytokine
C6	C9JC72	-3	complement C6	Extracellular Space	other
C8A	P07357	-2	complement C8 alpha chain	Extracellular Space	other
C9	P02748	-2	complement C9	Extracellular Space	other
CCNT2	B4DH21	1	cyclin T2	Nucleus	transcription regulator
CD5L	O43866	-5	CD5 molecule like	Plasma Membrane	transmembrane receptor
CFB	P00751	-1	complement factor B	Extracellular Space	peptidase
CFH	P08603-2	-4	complement factor H	Extracellular Space	other
CLIC1	O00299	1	chloride intracellular channel 1	Nucleus	ion channel
CLNS1A	E9PJF4	1	chloride nucleotide-sensitive channel 1A	Plasma Membrane	ion channel
CLU	E5RGB0	-5	clusterin	Cytoplasm	other
COMP	B4DKJ3	-1	cartilage oligomeric matrix protein	Extracellular Space	other
COPS9	Q8WXC6	1	COP9 signalosome subunit 9	Nucleus	other
CP	H7C5R1	-3.5	ceruloplasmin	Extracellular Space	enzyme
CPN2	P22792	-2	carboxypeptidase N subunit 2	Extracellular Space	peptidase
CPSF6	Q16630	1	cleavage and polyadenylation specific factor 6	Nucleus	other
CRMP1	Q14194	-1	collapsin response mediator protein 1	Cytoplasm	enzyme
DCD	P81605	-1	dermcidin	Extracellular Space	ion channel
DNM1	Q05193	-1	dynamin 1	Cytoplasm	enzyme
DPYSL3	Q14195	-1	dihydropyrimidinase like 3	Cytoplasm	enzyme
DSP	P15924	-2	desmoplakin	Plasma Membrane	other
EHD3	Q9NZN3	-2	EH domain containing 3	Cytoplasm	other
F10	B7ZBK1	-2	coagulation factor X	Extracellular Space	peptidase
F2	C9JV37	-11	coagulation factor II, thrombin	Extracellular Space	peptidase
F5	P12259	-1	coagulation factor V	Extracellular Space	other
F9	P00740	-2	coagulation factor IX	Extracellular Space	peptidase
FERMT3	Q86UX7-2	-1	FERM domain containing kindlin 3	Cytoplasm	enzyme
FLNA	P21333	-1	filamin A	Cytoplasm	other
FN1	P02751-2	-2.5	fibronectin 1	Extracellular Space	other
GP1BA	E7ES66	-2	glycoprotein Ib platelet subunit alpha	Plasma Membrane	transmembrane receptor
GSN	F5H1A8	4	gelsolin	Extracellular Space	other
H2AC12	Q96KK5	-3	H2A clustered histone 12	Nucleus	other
H2AC14	Q99878	-3	H2A clustered histone 14	Nucleus	other
H2AC21	Q8IUE6	-3	H2A clustered histone 21	Other	other
H2AC25	Q7L7L0	-3	H2A clustered histone 25	Nucleus	other
H2AC6	Q93077	-3	H2A clustered histone 6	Nucleus	other
H2AC7	P20671	-3	H2A clustered histone 7	Nucleus	other
H2AJ	Q9BTM1	-3	H2A.J histone	Cytoplasm	other
H2AX	P16104	-3	H2A.X variant histone	Nucleus	transcription regulator
H2BC12	O60814	3	H2B clustered histone 12	Nucleus	other
H2BC12L	P57053	3	H2B clustered histone 12 like	Nucleus	other
H2BC13	Q99880	3	H2B clustered histone 13	Nucleus	other
H2BC14	Q99879	3	H2B clustered histone 14	Nucleus	other
H2BC15	Q99877	3	H2B clustered histone 15	Nucleus	other
H2BC18	Q5QNW6	3	H2B clustered histone 18	Nucleus	other
H2BC5	P58876	3	H2B clustered histone 5	Nucleus	other
H2BC9	Q93079	3	H2B clustered histone 9	Nucleus	other
HABP2	Q14520	-1.5	hyaluronan binding protein 2	Extracellular Space	peptidase
HBB	F8W6P5	7	hemoglobin subunit beta	Extracellular Space	enzyme
HBD	P02042	1	hemoglobin subunit delta	Other	transporter
HBG1	P69891	1	hemoglobin subunit gamma 1	Cytoplasm	other
HBG2	P69892	1	hemoglobin subunit gamma 2	Cytoplasm	other
HNRNPU	Q00839	1	heterogeneous nuclear ribonucleoprotein U	Nucleus	transporter
HP	J3KRH2	-2.5	haptoglobin	Extracellular Space	other
HPR	J3KTC3	-2	haptoglobin-related protein	Extracellular Space	peptidase
HPX	P02790	-1	hemopexin	Extracellular Space	transporter
HRG	P04196	-1.5	histidine rich glycoprotein	Extracellular Space	other
HSP90AA1	G3V2J8	-2	heat shock protein 90 alpha family class A member 1	Cytoplasm	enzyme
HSP90AB1	P08238	-2	heat shock protein 90 alpha family class B member 1	Cytoplasm	enzyme
HSP90AB3P	Q58FF7	-2	heat shock protein 90 alpha family class B member 3, pseudogene	Cytoplasm	other
HSP90AB4P	Q58FF6	-2	heat shock protein 90 alpha family class B member 4, pseudogene	Other	other
HSPA8	A8K7Q2	-4	heat shock protein family A (Hsp70) member 8	Cytoplasm	enzyme
HSPD1	C9JL19	3	heat shock protein family D (Hsp60) member 1	Cytoplasm	enzyme
IGHA1	P01876	-4	immunoglobulin heavy constant alpha 1	Extracellular Space	other
IGHA2	P01877	-7	immunoglobulin heavy constant alpha 2 (A2m marker)	Extracellular Space	other
IGHG1	P01857	-11	immunoglobulin heavy constant gamma 1 (G1m marker)	Extracellular Space	other
IGHG2	P01859	-11	immunoglobulin heavy constant gamma 2 (G2m marker)	Plasma Membrane	other
IGHG3	P01860	-13	immunoglobulin heavy constant gamma 3 (G3m marker)	Extracellular Space	other
IGHG4	P01861	-6	immunoglobulin heavy constant gamma 4 (G4m marker)	Extracellular Space	other
IGHM	P01871	-9.5	immunoglobulin heavy constant mu	Plasma Membrane	transmembrane receptor
IGHV3-23	P01779	-1	immunoglobulin heavy variable 3-23	Extracellular Space	other
IGHV3-33	P01772	-1	immunoglobulin heavy variable 3-33	Extracellular Space	other
IGHV3-7	P01781	-1	immunoglobulin heavy variable 3-7	Extracellular Space	other
IGKC	P01834	-9.5	immunoglobulin kappa constant	Extracellular Space	other
IGKV1D-12	P01611	-3	immunoglobulin kappa variable 1D-12	Extracellular Space	other
IGKV2-30	P06310	-4	immunoglobulin kappa variable 2-30	Extracellular Space	other
IGKV3-11	P04433	-2	immunoglobulin kappa variable 3-11	Other	other
IGKV3-15	P04207	-2	immunoglobulin kappa variable 3-15	Extracellular Space	other
IGKV3-20	P01621	-1	immunoglobulin kappa variable 3-20	Extracellular Space	other
IGKV4-1	P01625	-1	immunoglobulin kappa variable 4-1	Extracellular Space	other
IGLC1	P0CG04	-5	immunoglobulin lambda constant 1	Cytoplasm	other
IGLC6	P0CF74	-6	immunoglobulin lambda constant 6	Extracellular Space	other
IGLC7	A0M8Q6	-6	immunoglobulin lambda constant 7	Extracellular Space	other
IGLL5	B9A064	-5	immunoglobulin lambda like polypeptide 5	Other	other
IGLV1-47	P01700	-1	immunoglobulin lambda variable 1-47	Extracellular Space	other
IGLV3-21	P80748	-1	immunoglobulin lambda variable 3-21	Extracellular Space	other
IGLV3-25	P01717	-2	immunoglobulin lambda variable 3-25	Extracellular Space	other
IL33	O95760-3	-1	interleukin 33	Extracellular Space	cytokine
IRAK4	Q9NWZ3	1	interleukin 1 receptor associated kinase 4	Cytoplasm	kinase
ITIH1	H7C5I0	-1	inter-alpha-trypsin inhibitor heavy chain 1	Extracellular Space	other
ITIH2	Q5T987	-10	inter-alpha-trypsin inhibitor heavy chain 2	Extracellular Space	other
ITIH3	E7ET33	-10.5	inter-alpha-trypsin inhibitor heavy chain 3	Extracellular Space	other
ITIH4	H7C0L5	-4	inter-alpha-trypsin inhibitor heavy chain 4	Extracellular Space	other
JCHAIN	P01591	2	joining chain of multimeric IgA and IgM	Extracellular Space	other
KCMF1	Q9P0J7	1	potassium channel modulatory factor 1	Extracellular Space	enzyme
KIF11	P52732	9	kinesin family member 11	Nucleus	other
KNG1	P01042-3	-8	kininogen 1	Extracellular Space	other
KPNB1	J3QR48	1	karyopherin subunit beta 1	Nucleus	other
KRT1	P04264	-33.5	keratin 1	Cytoplasm	other
KRT10	P13645	-49	keratin 10	Cytoplasm	other
KRT13	P13646	-2	keratin 13	Cytoplasm	other
KRT14	P02533	-5	keratin 14	Cytoplasm	other
KRT16	K7ENW6	-2	keratin 16	Cytoplasm	other
KRT17	K7ESE1	-1	keratin 17	Cytoplasm	other
KRT2	P35908	-38	keratin 2	Cytoplasm	other
KRT24	Q2M2I5	-1	keratin 24	Cytoplasm	other
KRT27	Q7Z3Y8	-2	keratin 27	Cytoplasm	other
KRT3	P12035	-2	keratin 3	Cytoplasm	other
KRT5	F8VV57	-2	keratin 5	Cytoplasm	other
KRT6A	P02538	-10	keratin 6A	Other	other
KRT6B	P04259	-4	keratin 6B	Other	other
KRT6C	P48668	-11	keratin 6C	Cytoplasm	other
KRT72	Q14CN4	-2	keratin 72	Cytoplasm	other
KRT75	O95678	-2	keratin 75	Cytoplasm	other
KRT76	Q01546	-1	keratin 76	Cytoplasm	other
KRT77	Q7Z794	-1	keratin 77	Cytoplasm	other
KRT79	H0YID6	-1	keratin 79	Other	other
KRT9	K7EQQ3	-24	keratin 9	Cytoplasm	other
LGALS3BP	K7EQT9	-1	galectin 3 binding protein	Plasma Membrane	transmembrane receptor
LTBP1	C9JD84	-1	latent transforming growth factor beta binding protein 1	Extracellular Space	other
LUM	P51884	-3	lumican	Extracellular Space	other
MARS1	P56192	1	methionyl-tRNA synthetase 1	Cytoplasm	enzyme
MASP1	F8W876	-1	MBL associated serine protease 1	Extracellular Space	peptidase
MBP	P02686	-1	myelin basic protein	Extracellular Space	other
MMRN1	Q13201-2	-1.5	multimerin 1	Extracellular Space	other
NCL	P19338	1	nucleolin	Nucleus	other
NID1	P14543-2	1	nidogen 1	Extracellular Space	other
NRP2	O60462-6	-1	neuropilin 2	Plasma Membrane	kinase
NSF	I3L0N3	-3	N-ethylmaleimide sensitive factor, vesicle fusing ATPase	Cytoplasm	transporter
PAXIP1	Q6ZW49-1	1	PAX interacting protein 1	Nucleus	other
PGLYRP2	Q96PD5	1	peptidoglycan recognition protein 2	Extracellular Space	enzyme
PKM	H3BQ34	-7	pyruvate kinase M1/2	Cytoplasm	kinase
PLG	P00747	-3	plasminogen	Extracellular Space	peptidase
PON1	P27169	-3	paraoxonase 1	Extracellular Space	phosphatase
POTEE	Q6S8J3	1	POTE ankyrin domain family member E	Other	other
POTEF	A5A3E0	1	POTE ankyrin domain family member F	Other	other
POTEKP	Q9BYX7	1	POTE ankyrin domain family member K, pseudogene	Cytoplasm	other
PRMT5	A8MTP3	1	protein arginine methyltransferase 5	Cytoplasm	enzyme
PROC	H7BYX9	-1	protein C, inactivator of coagulation factors Va and VIIIa	Extracellular Space	peptidase
PROS1	G5E9F8	-4.5	protein S	Extracellular Space	other
PROZ	P22891-2	-1	protein Z, vitamin K dependent plasma glycoprotein	Extracellular Space	peptidase
PSMB7	Q99436	3	proteasome 20S subunit beta 7	Cytoplasm	peptidase
PSMD2	E7EW34	1	proteasome 26S subunit ubiquitin receptor, non-ATPase 2	Cytoplasm	other
RAB11A	H3BN38	-3	RAB11A, member RAS oncogene family	Cytoplasm	enzyme
RAN	B5MDF5	3	RAN, member RAS oncogene family	Nucleus	enzyme
SERPINA1	P01009-3	-4	serpin family A member 1	Extracellular Space	other
SERPINA3	P01011	-2	serpin family A member 3	Extracellular Space	other
SERPINC1	P01008	-6.5	serpin family C member 1	Extracellular Space	enzyme
SERPIND1	P05546	-2	serpin family D member 1	Extracellular Space	other
SERPINF2	C9JMH6	-1	serpin family F member 2	Extracellular Space	other
SERPING1	H0YCA1	-2	serpin family G member 1	Extracellular Space	other
STOM	P27105	7	stomatin	Plasma Membrane	other
SYT1	P21579	-4	synaptotagmin 1	Cytoplasm	transporter
TF	P02787	-1.5	transferrin	Extracellular Space	transporter
THBS1	A8MZG1	-3	thrombospondin 1	Extracellular Space	other
THBS2	P35442	-3	thrombospondin 2	Extracellular Space	other
THBS4	P35443	-1	thrombospondin 4	Extracellular Space	other
TLN1	Q9Y490	2	talin 1	Plasma Membrane	other
TNC	J3QSU6	-2	tenascin C	Extracellular Space	other
TNXA	Q16473	-2	tenascin XA (pseudogene)	Cytoplasm	other
TNXB	P22105-3	-2	tenascin XB	Extracellular Space	other
TTR	P02766	-9	transthyretin	Extracellular Space	transporter
TUBA1A	F8VQQ4	-1	tubulin alpha 1a	Cytoplasm	other
TUBA1B	F8VRK0	-1	tubulin alpha 1b	Cytoplasm	enzyme
TUBA1C	F8VS66	-1	tubulin alpha 1c	Cytoplasm	other
TUBA4A	C9JDS9	-6	tubulin alpha 4a	Cytoplasm	other
TUBA8	Q9NY65-2	-6	tubulin alpha 8	Cytoplasm	other
TUBB	Q5ST81	1	tubulin beta class I	Cytoplasm	other
TUBB2B	Q9BVA1	1	tubulin beta 2B class IIb	Plasma Membrane	other
TUBB4A	P04350	1	tubulin beta 4A class IVa	Cytoplasm	other
TUBB6	Q9BUF5	1	tubulin beta 6 class V	Cytoplasm	other
VASP	P50552	-1	vasodilator stimulated phosphoprotein	Plasma Membrane	other
VCP	P55072	6	valosin containing protein	Cytoplasm	enzyme
VTN	F5GX75	-1	vitronectin	Extracellular Space	other
VWF	P04275	1.5	von Willebrand factor	Extracellular Space	other
YWHAB	Q4VY19	-1	tyrosine 3-monooxygenase/tryptophan 5-monooxygenase activation protein beta	Cytoplasm	other
YWHAE	P62258-2	-1	tyrosine 3-monooxygenase/tryptophan 5-monooxygenase activation protein epsilon	Cytoplasm	other
YWHAG	P61981	-1	tyrosine 3-monooxygenase/tryptophan 5-monooxygenase activation protein gamma	Cytoplasm	other
YWHAZ	P63104-2	-2	tyrosine 3-monooxygenase/tryptophan 5-monooxygenase activation protein zeta	Cytoplasm	enzyme
