# Supplementary material for: Exosome Proteomics of SOD1D90A Mutation Suggest Early Disease Mechanisms, and FN1 as a Biomarker
Source: Ann Clin Transl Neurol. 2025 Sep 29;13(1):131–43. doi: 10.1002/acn3.70208 (PMC12790174; doi:10.1002/acn3.70208)
Supplement: Supplementary file 3 — Table S2: The comparative list of proteins that are detected in the exosome of serum isolated from the son at T1 and T2, and that either show an increasing or decreasing profile. [file ACN3-13-131-s003.xls]

## Sheet: Sheet0
ID	Symbol	Entrez Gene Name	Expr Fold Change	Location	Type(s)
P04217	A1BG	alpha-1-B glycoprotein	1	Extracellular Space	other
F8W7L3	A2M	alpha-2-macroglobulin	2	Extracellular Space	other
A6NL76	ACTA1	actin alpha 1, skeletal muscle	2	Cytoplasm	other
F6QUT6	ACTA2	actin alpha 2, smooth muscle	1	Cytoplasm	other
C9JTX5	ACTB	actin beta	1	Cytoplasm	enzyme
Q562R1	ACTBL2	actin beta like 2	2	Nucleus	other
P68032	ACTC1	actin alpha cardiac muscle 1	3	Cytoplasm	enzyme
I3L1U9	ACTG1	actin gamma 1	7	Cytoplasm	other
B8ZZJ2	ACTG2	actin gamma 2, smooth muscle	1	Cytoplasm	other
C9JV77	AHSG	alpha 2-HS glycoprotein	14	Extracellular Space	other
B7WNR0	ALB	albumin	65	Extracellular Space	transporter
P02760	AMBP	alpha-1-microglobulin/bikunin precursor	13	Extracellular Space	transporter
P16157	ANK1	ankyrin 1	1	Plasma Membrane	other
C9JIF9	APEH	acylaminoacyl-peptide hydrolase	2	Cytoplasm	peptidase
F8W696	APOA1	apolipoprotein A1	18	Extracellular Space	transporter
P06727	APOA4	apolipoprotein A4	1	Extracellular Space	transporter
A8MUN2	APOB	apolipoprotein B	8	Extracellular Space	transporter
B0YIW2	APOC3	apolipoprotein C3	4	Extracellular Space	transporter
C9JF17	APOD	apolipoprotein D	2	Extracellular Space	transporter
E7ERP7	APOE	apolipoprotein E	3	Extracellular Space	transporter
O14791	APOL1	apolipoprotein L1	1	Extracellular Space	transporter
P05089	ARG1	arginase 1	1	Cytoplasm	enzyme
P02747	C1QC	complement C1q C chain	1	Extracellular Space	other
F5GZR1	C1R	complement C1r	1	Extracellular Space	peptidase
B5MCV4	C1S	complement C1s	1	Extracellular Space	peptidase
Q8NCU7	C2CD4A	C2 calcium dependent domain containing 4A	-1	Nucleus	other
M0QXZ3	C3	complement C3	5	Extracellular Space	peptidase
P0C0L4	C4A	complement C4A (Chido/Rodgers blood group)	145	Extracellular Space	other
F5GXS0	C4B	complement C4B (Chido/Rodgers blood group)	152	Other	other
A6PVY5	C4BPA	complement component 4 binding protein alpha	3	Extracellular Space	other
P10643	C7	complement C7	1	Extracellular Space	other
P07357	C8A	complement C8 alpha chain	2	Extracellular Space	other
P07360	C8G	complement C8 gamma chain	1	Extracellular Space	transporter
P02748	C9	complement C9	3	Extracellular Space	other
E5RFL2	CA1	carbonic anhydrase 1	1	Cytoplasm	enzyme
K7EL50	CALR	calreticulin	-2	Cytoplasm	transcription regulator
P04040	CAT	catalase	2	Cytoplasm	enzyme
B5MD17	CBX1	chromobox 1	-2	Nucleus	transcription regulator
P40227	CCT6A	chaperonin containing TCP1 subunit 6A	-2	Cytoplasm	other
B7Z1C9	CCT7	chaperonin containing TCP1 subunit 7	-1	Cytoplasm	other
O43866	CD5L	CD5 molecule like	9	Plasma Membrane	transmembrane receptor
P08603	CFH	complement factor H	4	Extracellular Space	other
E9PK25	CFL1	cofilin 1	1	Nucleus	other
Q9Y281	CFL2	cofilin 2	1	Extracellular Space	other
E9PJF4	CLNS1A	chloride nucleotide-sensitive channel 1A	-2	Plasma Membrane	ion channel
E5RG36	CLU	clusterin	11	Cytoplasm	other
B4DKJ3	COMP	cartilage oligomeric matrix protein	2	Extracellular Space	other
P22792	CPN2	carboxypeptidase N subunit 2	1	Extracellular Space	peptidase
P81605	DCD	dermcidin	2	Extracellular Space	ion channel
B4DLW8	DDX5	DEAD-box helicase 5	-1	Nucleus	enzyme
Q9C005	DPY30	dpy-30 histone methyltransferase complex regulatory subunit	-4	Nucleus	other
Q08554	DSC1	desmocollin 1	3	Plasma Membrane	other
Q02413	DSG1	desmoglein 1	3	Plasma Membrane	other
P15924	DSP	desmoplakin	3	Plasma Membrane	other
B4DTG2	EEF1G	eukaryotic translation elongation factor 1 gamma	-1	Cytoplasm	translation regulator
P06733	ENO1	enolase 1	-2	Plasma Membrane	enzyme
B7Z2X9	ENO2	enolase 2	-2	Cytoplasm	enzyme
P13929	ENO3	enolase 3	-2	Cytoplasm	enzyme
P16452	EPB42	erythrocyte membrane protein band 4.2	1	Plasma Membrane	transporter
B7ZBK1	F10	coagulation factor X	2	Extracellular Space	peptidase
C9JV37	F2	coagulation factor II, thrombin	19	Extracellular Space	peptidase
P12259	F5	coagulation factor V	2	Extracellular Space	other
P00740	F9	coagulation factor IX	1	Extracellular Space	peptidase
Q15485	FCN2	ficolin 2	1	Extracellular Space	other
F5H1C6	FERMT3	FERM domain containing kindlin 3	1	Cytoplasm	enzyme
P02671	FGA	fibrinogen alpha chain	-8	Extracellular Space	other
Q5D862	FLG2	filaggrin 2	1	Cytoplasm	other
H0Y4K8	FN1	fibronectin 1	4	Extracellular Space	other
E7EUT5	GAPDH	glyceraldehyde-3-phosphate dehydrogenase	2	Cytoplasm	enzyme
E7ES66	GP1BA	glycoprotein Ib platelet subunit alpha	7	Plasma Membrane	transmembrane receptor
F5H1A8	GSN	gelsolin	10	Extracellular Space	other
P16403	H1-2	H1.2 linker histone, cluster member	-13	Nucleus	other
P16402	H1-3	H1.3 linker histone, cluster member	-13	Nucleus	other
P10412	H1-4	H1.4 linker histone, cluster member	-13	Nucleus	other
Q96KK5	H2AC12	H2A clustered histone 12	1	Nucleus	other
Q99878	H2AC14	H2A clustered histone 14	1	Nucleus	other
Q16777	H2AC20	H2A clustered histone 20	1	Nucleus	other
Q7L7L0	H2AC25	H2A clustered histone 25	1	Nucleus	other
Q93077	H2AC6	H2A clustered histone 6	1	Nucleus	other
P20671	H2AC7	H2A clustered histone 7	1	Nucleus	other
Q9BTM1	H2AJ	H2A.J histone	1	Cytoplasm	other
P0C0S5	H2AZ1	H2A.Z variant histone 1	1	Nucleus	other
C9J0D1	H2AZ2	H2A.Z variant histone 2	1	Nucleus	other
P06899	H2BC11	H2B clustered histone 11	-2	Nucleus	other
O60814	H2BC12	H2B clustered histone 12	-9	Nucleus	other
P57053	H2BC12L	H2B clustered histone 12 like	-9	Nucleus	other
Q99880	H2BC13	H2B clustered histone 13	-8	Nucleus	other
Q99879	H2BC14	H2B clustered histone 14	-9	Nucleus	other
Q99877	H2BC15	H2B clustered histone 15	-9	Nucleus	other
P23527	H2BC17	H2B clustered histone 17	-2	Nucleus	other
Q5QNW6	H2BC18	H2B clustered histone 18	-9	Nucleus	other
Q16778	H2BC21	H2B clustered histone 21	-2	Nucleus	other
Q8N257	H2BC26	H2B clustered histone 26	-1	Nucleus	other
P33778	H2BC3	H2B clustered histone 3	-2	Nucleus	other
P58876	H2BC5	H2B clustered histone 5	-9	Nucleus	other
Q93079	H2BC9	H2B clustered histone 9	-9	Nucleus	other
Q14520	HABP2	hyaluronan binding protein 2	6	Extracellular Space	peptidase
G3V1N2	HBA1	hemoglobin subunit alpha 1	28	Extracellular Space	enzyme
F8W6P5	HBB	hemoglobin subunit beta	21	Extracellular Space	enzyme
P02042	HBD	hemoglobin subunit delta	7	Other	transporter
P02100	HBE1	hemoglobin subunit epsilon 1	1	Cytoplasm	other
P69891	HBG1	hemoglobin subunit gamma 1	4	Cytoplasm	other
E9PBW4	HBG2	hemoglobin subunit gamma 2	5	Cytoplasm	other
P02008	HBZ	hemoglobin subunit zeta	1	Cytoplasm	transporter
H7BZL2	HIBADH	3-hydroxyisobutyrate dehydrogenase	1	Cytoplasm	enzyme
F8VYN5	HNRNPA1	heterogeneous nuclear ribonucleoprotein A1	-1	Nucleus	other
P55795	HNRNPH2	heterogeneous nuclear ribonucleoprotein H2	-1	Nucleus	other
B4DHY1	HNRNPH3	heterogeneous nuclear ribonucleoprotein H3	-1	Nucleus	other
P61978	HNRNPK	heterogeneous nuclear ribonucleoprotein K	-2	Nucleus	other
Q00839	HNRNPU	heterogeneous nuclear ribonucleoprotein U	-4	Nucleus	transporter
B7Z4B8	HNRNPUL1	heterogeneous nuclear ribonucleoprotein U like 1	-2	Nucleus	other
H0Y300	HP	haptoglobin	9	Extracellular Space	other
J3KTC3	HPR	haptoglobin-related protein	1	Extracellular Space	peptidase
P02790	HPX	hemopexin	1	Extracellular Space	transporter
P04196	HRG	histidine rich glycoprotein	1	Extracellular Space	other
Q86YZ3	HRNR	hornerin	1	Cytoplasm	other
V9GZ37	HSPA1A	heat shock protein family A (Hsp70) member 1A	-1	Cytoplasm	enzyme
P34931	HSPA1L	heat shock protein family A (Hsp70) member 1 like	-1	Cytoplasm	other
B7Z712	HSPD1	heat shock protein family D (Hsp60) member 1	-2	Cytoplasm	enzyme
P01876	IGHA1	immunoglobulin heavy constant alpha 1	10	Extracellular Space	other
P01877	IGHA2	immunoglobulin heavy constant alpha 2 (A2m marker)	9	Extracellular Space	other
P01857	IGHG1	immunoglobulin heavy constant gamma 1 (G1m marker)	15	Extracellular Space	other
P01859	IGHG2	immunoglobulin heavy constant gamma 2 (G2m marker)	6	Plasma Membrane	other
P01860	IGHG3	immunoglobulin heavy constant gamma 3 (G3m marker)	10	Extracellular Space	other
P01861	IGHG4	immunoglobulin heavy constant gamma 4 (G4m marker)	12	Extracellular Space	other
P01871	IGHM	immunoglobulin heavy constant mu	48	Plasma Membrane	transmembrane receptor
P01764	IGHV3-23	immunoglobulin heavy variable 3-23	3	Extracellular Space	other
P01772	IGHV3-33	immunoglobulin heavy variable 3-33	1	Extracellular Space	other
P01834	IGKC	immunoglobulin kappa constant	33	Extracellular Space	other
P06310	IGKV2-30	immunoglobulin kappa variable 2-30	1	Extracellular Space	other
P01616	IGKV2D-28	immunoglobulin kappa variable 2D-28	-1	Extracellular Space	other
P01614	IGKV2D-40	immunoglobulin kappa variable 2D-40	2	Other	other
P01620	IGKV3-20	immunoglobulin kappa variable 3-20	6	Extracellular Space	other
P0CG04	IGLC1	immunoglobulin lambda constant 1	3	Cytoplasm	other
P0CF74	IGLC6	immunoglobulin lambda constant 6	4	Extracellular Space	other
A0M8Q6	IGLC7	immunoglobulin lambda constant 7	4	Extracellular Space	other
B9A064	IGLL5	immunoglobulin lambda like polypeptide 5	3	Other	other
P01700	IGLV1-47	immunoglobulin lambda variable 1-47	1	Extracellular Space	other
P80748	IGLV3-21	immunoglobulin lambda variable 3-21	2	Extracellular Space	other
P01717	IGLV3-25	immunoglobulin lambda variable 3-25	2	Extracellular Space	other
Q12905	ILF2	interleukin enhancer binding factor 2	-1	Nucleus	transcription regulator
F8WAS2	ITIH1	inter-alpha-trypsin inhibitor heavy chain 1	68	Extracellular Space	other
P19823	ITIH2	inter-alpha-trypsin inhibitor heavy chain 2	128	Extracellular Space	other
E7ET33	ITIH3	inter-alpha-trypsin inhibitor heavy chain 3	34	Extracellular Space	other
B7ZKJ8	ITIH4	inter-alpha-trypsin inhibitor heavy chain 4	18	Extracellular Space	other
C9JA05	JCHAIN	joining chain of multimeric IgA and IgM	1	Extracellular Space	other
P14923	JUP	junction plakoglobin	2	Plasma Membrane	other
Q14681	KCTD2	potassium channel tetramerization domain containing 2	-3	Other	ion channel
Q9NXV2	KCTD5	potassium channel tetramerization domain containing 5	-2	Cytoplasm	other
O15550	KDM6A	lysine demethylase 6A	-2	Nucleus	enzyme
P52732	KIF11	kinesin family member 11	-51	Nucleus	other
P01042	KNG1	kininogen 1	32	Extracellular Space	other
P04264	KRT1	keratin 1	120	Cytoplasm	other
P13645	KRT10	keratin 10	71	Cytoplasm	other
K7EMD9	KRT13	keratin 13	3	Cytoplasm	other
P02533	KRT14	keratin 14	24	Cytoplasm	other
P19012	KRT15	keratin 15	1	Cytoplasm	other
K7ENW6	KRT16	keratin 16	6	Cytoplasm	other
K7EPJ9	KRT17	keratin 17	2	Cytoplasm	other
C9JM50	KRT19	keratin 19	2	Cytoplasm	other
P35908	KRT2	keratin 2	67	Cytoplasm	other
Q2M2I5	KRT24	keratin 24	1	Cytoplasm	other
Q7Z3Y8	KRT27	keratin 27	3	Cytoplasm	other
Q7Z3Y7	KRT28	keratin 28	1	Cytoplasm	other
P12035	KRT3	keratin 3	5	Cytoplasm	other
F8VU69	KRT5	keratin 5	1	Cytoplasm	other
P02538	KRT6A	keratin 6A	22	Other	other
P04259	KRT6B	keratin 6B	21	Other	other
P48668	KRT6C	keratin 6C	25	Cytoplasm	other
P08729	KRT7	keratin 7	1	Cytoplasm	other
Q14CN4	KRT72	keratin 72	2	Cytoplasm	other
O95678	KRT75	keratin 75	6	Cytoplasm	other
Q01546	KRT76	keratin 76	4	Cytoplasm	other
Q7Z794	KRT77	keratin 77	5	Cytoplasm	other
Q8N1N4	KRT78	keratin 78	1	Cytoplasm	other
H0YID6	KRT79	keratin 79	3	Other	other
F8VUG2	KRT8	keratin 8	1	Cytoplasm	other
Q9NSB2	KRT84	keratin 84	1	Cytoplasm	other
K7EQQ3	KRT9	keratin 9	84	Cytoplasm	other
P18428	LBP	lipopolysaccharide binding protein	1	Plasma Membrane	transporter
A8MW50	LDHB	lactate dehydrogenase B	-1	Cytoplasm	enzyme
K7EJY8	LGALS3BP	galectin 3 binding protein	1	Plasma Membrane	transmembrane receptor
P23490	LORICRIN	loricrin cornified envelope precursor protein	1	Cytoplasm	other
P08519	LPA	lipoprotein(a)	1	Extracellular Space	other
P51884	LUM	lumican	8	Extracellular Space	other
Q9P0M6	MACROH2A2	macroH2A.2 histone	-1	Nucleus	other
F8W876	MASP1	MBL associated serine protease 1	1	Extracellular Space	peptidase
B4DWW4	MCM3	minichromosome maintenance complex component 3	-1	Nucleus	enzyme
Q5JYA8	MTHFD1L	methylenetetrahydrofolate dehydrogenase (NADP+ dependent) 1 like	-1	Cytoplasm	enzyme
H7BYX6	NCAM1	neural cell adhesion molecule 1	2	Plasma Membrane	other
H7BY16	NCL	nucleolin	-4	Nucleus	other
H0Y653	NOP56	NOP56 ribonucleoprotein	-1	Nucleus	other
Q9P2P1	NYNRIN	NYN domain and retroviral integrase containing	1	Other	other
P02776	PF4	platelet factor 4	1	Extracellular Space	cytokine
P10720	PF4V1	platelet factor 4 variant 1	1	Extracellular Space	cytokine
C9JW96	PHB1	prohibitin 1	-1	Nucleus	transcription regulator
O43175	PHGDH	phosphoglycerate dehydrogenase	-1	Cytoplasm	enzyme
A6PVI2	PLG	plasminogen	1	Extracellular Space	peptidase
Q86WQ9	POLM	DNA polymerase mu	1	Nucleus	enzyme
F8WF42	PON1	paraoxonase 1	1	Extracellular Space	phosphatase
Q6S8J3	POTEE	POTE ankyrin domain family member E	1	Other	other
A5A3E0	POTEF	POTE ankyrin domain family member F	2	Other	other
P0CG38	POTEI	POTE ankyrin domain family member I	1	Other	other
P0CG39	POTEJ	POTE ankyrin domain family member J	1	Extracellular Space	other
Q9BYX7	POTEKP	POTE ankyrin domain family member K, pseudogene	2	Cytoplasm	other
A6NIW5	PRDX2	peroxiredoxin 2	2	Cytoplasm	enzyme
A8MTP3	PRMT5	protein arginine methyltransferase 5	-8	Cytoplasm	enzyme
B4DPQ7	PROC	protein C, inactivator of coagulation factors Va and VIIIa	2	Extracellular Space	peptidase
G5E9F8	PROS1	protein S	8	Extracellular Space	other
P22891	PROZ	protein Z, vitamin K dependent plasma glycoprotein	3	Extracellular Space	peptidase
C9JCK5	PSMA2	proteasome 20S subunit alpha 2	1	Cytoplasm	peptidase
B4DQR4	PSMA6	proteasome 20S subunit alpha 6	1	Cytoplasm	peptidase
P28074	PSMB5	proteasome 20S subunit beta 5	2	Cytoplasm	peptidase
P28072	PSMB6	proteasome 20S subunit beta 6	1	Nucleus	peptidase
K7EKJ7	PTBP1	polypyrimidine tract binding protein 1	-1	Nucleus	enzyme
P20742	PZP	PZP alpha-2-macroglobulin like	5	Extracellular Space	other
B4DV51	RAN	RAN, member RAS oncogene family	2	Nucleus	enzyme
P62834	RAP1A	RAP1A, member of RAS oncogene family	1	Cytoplasm	enzyme
E7ESV4	RAP1B	RAP1B, member of RAS oncogene family	1	Cytoplasm	enzyme
Q8N7X1	RBMXL3	RBMX like 3	1	Other	other
B5MC59	RPA3	replication protein A3	-1	Nucleus	other
D6RD47	RPS23	ribosomal protein S23	-1	Cytoplasm	translation regulator
J3QTR3	RPS27A	ribosomal protein S27a	1	Cytoplasm	other
P05109	S100A8	S100 calcium binding protein A8	1	Cytoplasm	other
P06702	S100A9	S100 calcium binding protein A9	2	Cytoplasm	other
P01009	SERPINA1	serpin family A member 1	7	Extracellular Space	other
G3V3A0	SERPINA3	serpin family A member 3	2	Extracellular Space	other
P05154	SERPINA5	serpin family A member 5	1	Extracellular Space	other
P01008	SERPINC1	serpin family C member 1	11	Extracellular Space	enzyme
P05546	SERPIND1	serpin family D member 1	3	Extracellular Space	other
C9JMH6	SERPINF2	serpin family F member 2	2	Extracellular Space	other
B4E1F0	SERPING1	serpin family G member 1	4	Extracellular Space	other
P23246	SFPQ	splicing factor proline and glutamine rich	-2	Nucleus	other
P11166	SLC2A1	solute carrier family 2 member 1	1	Plasma Membrane	transporter
P02730	SLC4A1	solute carrier family 4 member 1 (Diego blood group)	11	Plasma Membrane	transporter
J3QLI9	SNRPD1	small nuclear ribonucleoprotein D1 polypeptide	-1	Nucleus	other
F5GY03	SPARC	secreted protein acidic and cysteine rich	1	Extracellular Space	other
B4E2Z0	SPARCL1	SPARC like 1	1	Extracellular Space	other
P27105	STOM	stomatin	12	Plasma Membrane	other
Q9Y5B9	SUPT16H	SPT16 homolog, facilitates chromatin remodeling subunit	-1	Nucleus	transcription regulator
P02787	TF	transferrin	5	Extracellular Space	transporter
P22735	TGM1	transglutaminase 1	1	Plasma Membrane	enzyme
Q08188	TGM3	transglutaminase 3	1	Cytoplasm	enzyme
A8MZG1	THBS1	thrombospondin 1	6	Extracellular Space	other
F5H4Z8	THBS3	thrombospondin 3	1	Extracellular Space	other
E7ES19	THBS4	thrombospondin 4	3	Extracellular Space	other
Q9Y490	TLN1	talin 1	1	Plasma Membrane	other
B7Z596	TPM1	tropomyosin 1	1	Cytoplasm	other
P07951	TPM2	tropomyosin 2	1	Extracellular Space	other
D6R904	TPM3	tropomyosin 3	1	Cytoplasm	other
K7ENT6	TPM4	tropomyosin 4	2	Cytoplasm	other
P02766	TTR	transthyretin	22	Extracellular Space	transporter
P07437	TUBB	tubulin beta class I	-1	Cytoplasm	other
Q13885	TUBB2A	tubulin beta 2A class IIa	-1	Cytoplasm	other
Q9BVA1	TUBB2B	tubulin beta 2B class IIb	-1	Plasma Membrane	other
M0R2D3	TUBB4A	tubulin beta 4A class IVa	-1	Cytoplasm	other
P68371	TUBB4B	tubulin beta 4B class IVb	-1	Cytoplasm	other
M0R1V7	UBA52	ubiquitin A-52 residue ribosomal protein fusion product 1	1	Cytoplasm	enzyme
B4DV12	UBB	ubiquitin B	1	Cytoplasm	enzyme
F5GXK7	UBC	ubiquitin C	1	Cytoplasm	enzyme
P45974	USP5	ubiquitin specific peptidase 5	-1	Cytoplasm	peptidase
F5H8B4	UTY	ubiquitously transcribed tetratricopeptide repeat containing, Y-linked	-2	Nucleus	enzyme
P55072	VCP	valosin containing protein	4	Cytoplasm	enzyme
A5D8V6	VPS37C	VPS37C subunit of ESCRT-I	1	Cytoplasm	other
F5GX75	VTN	vitronectin	6	Extracellular Space	other
P04275	VWF	von Willebrand factor	17	Extracellular Space	other
H0Y711	WDR77	WD repeat domain 77	-3	Nucleus	transcription regulator
C9JCF9	WDR81	WD repeat domain 81	2	Plasma Membrane	other
O14980	XPO1	exportin 1	-1	Nucleus	transporter
H0Y449	YBX1	Y-box binding protein 1	-1	Nucleus	transcription regulator
P16989	YBX3	Y-box binding protein 3	-2	Nucleus	transcription regulator
P31946	YWHAB	tyrosine 3-monooxygenase/tryptophan 5-monooxygenase activation protein beta	1	Cytoplasm	other
B4DJF2	YWHAE	tyrosine 3-monooxygenase/tryptophan 5-monooxygenase activation protein epsilon	1	Cytoplasm	other
P61981	YWHAG	tyrosine 3-monooxygenase/tryptophan 5-monooxygenase activation protein gamma	1	Cytoplasm	other
E5RGE1	YWHAZ	tyrosine 3-monooxygenase/tryptophan 5-monooxygenase activation protein zeta	4	Cytoplasm	enzyme
