# Supplementary material for: Exosome Proteomics of SOD1D90A Mutation Suggest Early Disease Mechanisms, and FN1 as a Biomarker
Source: Ann Clin Transl Neurol. 2025 Sep 29;13(1):131–43. doi: 10.1002/acn3.70208 (PMC12790174; doi:10.1002/acn3.70208)
Supplement: Supplementary file 4 — Table S3: The comparative list of proteins that are detected in the exosome of serum isolated from father and the T2 time point of the son, and that either show an increasing or decreasing profile. [file ACN3-13-131-s004.xls]

## Sheet: Sheet0
ID	Symbol	Entrez Gene Name	Expr Log Ratio	Location	Type(s)
P04217	A1BG	alpha-1-B glycoprotein	-1	Extracellular Space	other
P01023	A2M	alpha-2-macroglobulin	-8	Extracellular Space	other
A6NL76	ACTA1	actin alpha 1, skeletal muscle	1	Cytoplasm	other
F6QUT6	ACTA2	actin alpha 2, smooth muscle	-1	Cytoplasm	other
C9JTX5	ACTB	actin beta	-1	Cytoplasm	enzyme
P68032	ACTC1	actin alpha cardiac muscle 1	1	Cytoplasm	enzyme
I3L1U9	ACTG1	actin gamma 1	-1	Cytoplasm	other
B8ZZJ2	ACTG2	actin gamma 2, smooth muscle	-1	Cytoplasm	other
C9JV77	AHSG	alpha 2-HS glycoprotein	-3	Extracellular Space	other
B7WNR0	ALB	albumin	-24	Extracellular Space	transporter
P02760	AMBP	alpha-1-microglobulin/bikunin precursor	8	Extracellular Space	transporter
P16157	ANK1	ankyrin 1	-1	Plasma Membrane	other
C9JIF9	APEH	acylaminoacyl-peptide hydrolase	-2	Cytoplasm	peptidase
F8W696	APOA1	apolipoprotein A1	-6	Extracellular Space	transporter
P06727	APOA4	apolipoprotein A4	4	Extracellular Space	transporter
P04114	APOB	apolipoprotein B	-10	Extracellular Space	transporter
B0YIW2	APOC3	apolipoprotein C3	3	Extracellular Space	transporter
C9JF17	APOD	apolipoprotein D	-2	Extracellular Space	transporter
E7ERP7	APOE	apolipoprotein E	-1	Extracellular Space	transporter
O14791	APOL1	apolipoprotein L1	-1	Extracellular Space	transporter
P05089	ARG1	arginase 1	-1	Cytoplasm	enzyme
D6R934	C1QB	complement C1q B chain	2	Extracellular Space	other
P02747	C1QC	complement C1q C chain	-1	Extracellular Space	other
F5GZR1	C1R	complement C1r	-1	Extracellular Space	peptidase
B5MCV4	C1S	complement C1s	-1	Extracellular Space	peptidase
M0QXZ3	C3	complement C3	-2	Extracellular Space	peptidase
P0C0L4	C4A	complement C4A (Chido/Rodgers blood group)	7	Extracellular Space	other
F5GXS0	C4B	complement C4B (Chido/Rodgers blood group)	-10	Other	other
A6PVY5	C4BPA	complement component 4 binding protein alpha	-1	Extracellular Space	other
P01031	C5	complement C5	2	Extracellular Space	cytokine
P10643	C7	complement C7	1	Extracellular Space	other
P07357	C8A	complement C8 alpha chain	-2	Extracellular Space	other
P07360	C8G	complement C8 gamma chain	-1	Extracellular Space	transporter
E5RFL2	CA1	carbonic anhydrase 1	-1	Cytoplasm	enzyme
P04040	CAT	catalase	-2	Cytoplasm	enzyme
H0Y2P0	CD44	CD44 molecule (IN blood group)	1	Plasma Membrane	other
O43866	CD5L	CD5 molecule like	-9	Plasma Membrane	transmembrane receptor
P08603	CFH	complement factor H	-3	Extracellular Space	other
E5RG36	CLU	clusterin	8	Cytoplasm	other
Q9BWP8	COLEC11	collectin subfamily member 11	1	Extracellular Space	other
B4DKJ3	COMP	cartilage oligomeric matrix protein	-2	Extracellular Space	other
E9PFZ2	CP	ceruloplasmin	4	Extracellular Space	enzyme
C9J0E4	CSTA	cystatin A	1	Cytoplasm	other
P81605	DCD	dermcidin	1	Extracellular Space	ion channel
Q08554	DSC1	desmocollin 1	-3	Plasma Membrane	other
B7Z845	DSG1	desmoglein 1	1	Plasma Membrane	other
P15924	DSP	desmoplakin	-2	Plasma Membrane	other
P16452	EPB42	erythrocyte membrane protein band 4.2	-1	Plasma Membrane	transporter
B7ZBK1	F10	coagulation factor X	-2	Extracellular Space	peptidase
E9PIT3	F2	coagulation factor II, thrombin	-11	Extracellular Space	peptidase
P12259	F5	coagulation factor V	-1	Extracellular Space	other
P00740	F9	coagulation factor IX	1	Extracellular Space	peptidase
Q15485	FCN2	ficolin 2	-1	Extracellular Space	other
F5H1C6	FERMT3	FERM domain containing kindlin 3	2	Cytoplasm	enzyme
P02671	FGA	fibrinogen alpha chain	-1	Extracellular Space	other
Q5D862	FLG2	filaggrin 2	-1	Cytoplasm	other
P21333	FLNA	filamin A	1	Cytoplasm	other
H0Y4K8	FN1	fibronectin 1	3	Extracellular Space	other
E7EUT5	GAPDH	glyceraldehyde-3-phosphate dehydrogenase	-2	Cytoplasm	enzyme
E7ES66	GP1BA	glycoprotein Ib platelet subunit alpha	-4	Plasma Membrane	transmembrane receptor
F5H1A8	GSN	gelsolin	-9	Extracellular Space	other
Q96QV6	H2AC1	H2A clustered histone 1	-1	Nucleus	other
Q96KK5	H2AC12	H2A clustered histone 12	-1	Nucleus	other
Q99878	H2AC14	H2A clustered histone 14	-1	Nucleus	other
Q16777	H2AC20	H2A clustered histone 20	-1	Nucleus	other
Q8IUE6	H2AC21	H2A clustered histone 21	-1	Other	other
Q7L7L0	H2AC25	H2A clustered histone 25	-1	Nucleus	other
Q93077	H2AC6	H2A clustered histone 6	-1	Nucleus	other
P20671	H2AC7	H2A clustered histone 7	-1	Nucleus	other
Q9BTM1	H2AJ	H2A.J histone	-1	Cytoplasm	other
P16104	H2AX	H2A.X variant histone	-1	Nucleus	transcription regulator
P0C0S5	H2AZ1	H2A.Z variant histone 1	-1	Nucleus	other
C9J0D1	H2AZ2	H2A.Z variant histone 2	-1	Nucleus	other
P06899	H2BC11	H2B clustered histone 11	-2	Nucleus	other
O60814	H2BC12	H2B clustered histone 12	-2	Nucleus	other
P57053	H2BC12L	H2B clustered histone 12 like	-2	Nucleus	other
Q99880	H2BC13	H2B clustered histone 13	-2	Nucleus	other
Q99879	H2BC14	H2B clustered histone 14	-2	Nucleus	other
Q99877	H2BC15	H2B clustered histone 15	-2	Nucleus	other
P23527	H2BC17	H2B clustered histone 17	-2	Nucleus	other
Q5QNW6	H2BC18	H2B clustered histone 18	-2	Nucleus	other
Q16778	H2BC21	H2B clustered histone 21	-2	Nucleus	other
Q8N257	H2BC26	H2B clustered histone 26	-2	Nucleus	other
P33778	H2BC3	H2B clustered histone 3	-2	Nucleus	other
P58876	H2BC5	H2B clustered histone 5	-2	Nucleus	other
Q93079	H2BC9	H2B clustered histone 9	-2	Nucleus	other
G3V1N2	HBA1	hemoglobin subunit alpha 1	-28	Extracellular Space	enzyme
F8W6P5	HBB	hemoglobin subunit beta	-18	Extracellular Space	enzyme
P02042	HBD	hemoglobin subunit delta	-6	Other	transporter
P69891	HBG1	hemoglobin subunit gamma 1	-3	Cytoplasm	other
E9PBW4	HBG2	hemoglobin subunit gamma 2	-4	Cytoplasm	other
P02008	HBZ	hemoglobin subunit zeta	-1	Cytoplasm	transporter
H7BZL2	HIBADH	3-hydroxyisobutyrate dehydrogenase	-1	Cytoplasm	enzyme
H0Y300	HP	haptoglobin	9	Extracellular Space	other
J3KTC3	HPR	haptoglobin-related protein	1	Extracellular Space	peptidase
P02790	HPX	hemopexin	1	Extracellular Space	transporter
P04196	HRG	histidine rich glycoprotein	-1	Extracellular Space	other
Q86YZ3	HRNR	hornerin	-1	Cytoplasm	other
P01876	IGHA1	immunoglobulin heavy constant alpha 1	-2	Extracellular Space	other
P01877	IGHA2	immunoglobulin heavy constant alpha 2 (A2m marker)	-3	Extracellular Space	other
P01857	IGHG1	immunoglobulin heavy constant gamma 1 (G1m marker)	-5	Extracellular Space	other
P01859	IGHG2	immunoglobulin heavy constant gamma 2 (G2m marker)	6	Plasma Membrane	other
P01860	IGHG3	immunoglobulin heavy constant gamma 3 (G3m marker)	7	Extracellular Space	other
P01861	IGHG4	immunoglobulin heavy constant gamma 4 (G4m marker)	-3	Extracellular Space	other
P01871	IGHM	immunoglobulin heavy constant mu	2	Plasma Membrane	transmembrane receptor
P23083	IGHV1-2	immunoglobulin heavy variable 1-2	1	Other	other
P01766	IGHV3-13	immunoglobulin heavy variable 3-13	2	Extracellular Space	other
P01777	IGHV3-23	immunoglobulin heavy variable 3-23	2	Extracellular Space	other
P01772	IGHV3-33	immunoglobulin heavy variable 3-33	-1	Extracellular Space	other
P01781	IGHV3-7	immunoglobulin heavy variable 3-7	1	Extracellular Space	other
S4R3C0	IGHV3OR16-17	immunoglobulin heavy variable 3/OR16-17 (non-functional)	2	Other	other
P06331	IGHV4-34	immunoglobulin heavy variable 4-34	1	Other	other
P01825	IGHV4-59	immunoglobulin heavy variable 4-59	1	Extracellular Space	other
P01834	IGKC	immunoglobulin kappa constant	-3	Extracellular Space	other
P01611	IGKV1D-12	immunoglobulin kappa variable 1D-12	2	Extracellular Space	other
P01617	IGKV2D-28	immunoglobulin kappa variable 2D-28	1	Extracellular Space	other
P01614	IGKV2D-40	immunoglobulin kappa variable 2D-40	1	Other	other
P04433	IGKV3-11	immunoglobulin kappa variable 3-11	2	Other	other
P01620	IGKV3-20	immunoglobulin kappa variable 3-20	-1	Extracellular Space	other
P01625	IGKV4-1	immunoglobulin kappa variable 4-1	1	Extracellular Space	other
P0CG04	IGLC1	immunoglobulin lambda constant 1	1	Cytoplasm	other
B9A064	IGLL5	immunoglobulin lambda like polypeptide 5	1	Other	other
P80748	IGLV3-21	immunoglobulin lambda variable 3-21	-2	Extracellular Space	other
F8WAS2	ITIH1	inter-alpha-trypsin inhibitor heavy chain 1	-33	Extracellular Space	other
P19823	ITIH2	inter-alpha-trypsin inhibitor heavy chain 2	-30	Extracellular Space	other
E7ET33	ITIH3	inter-alpha-trypsin inhibitor heavy chain 3	-9	Extracellular Space	other
B7ZKJ8	ITIH4	inter-alpha-trypsin inhibitor heavy chain 4	-1	Extracellular Space	other
C9JA05	JCHAIN	joining chain of multimeric IgA and IgM	-1	Extracellular Space	other
C9J826	JUP	junction plakoglobin	2	Plasma Membrane	other
P01042	KNG1	kininogen 1	-7	Extracellular Space	other
Q5T749	KPRP	keratinocyte proline rich protein	1	Cytoplasm	other
P04264	KRT1	keratin 1	-70	Cytoplasm	other
P13645	KRT10	keratin 10	-27	Cytoplasm	other
K7EMJ2	KRT13	keratin 13	-1	Cytoplasm	other
P02533	KRT14	keratin 14	-9	Cytoplasm	other
A8MT21	KRT15	keratin 15	1	Cytoplasm	other
K7ENW6	KRT16	keratin 16	-3	Cytoplasm	other
K7EPJ9	KRT17	keratin 17	-1	Cytoplasm	other
C9JM50	KRT19	keratin 19	0	Cytoplasm	other
P35908	KRT2	keratin 2	-26	Cytoplasm	other
Q7Z3Y7	KRT28	keratin 28	-1	Cytoplasm	other
P12035	KRT3	keratin 3	-1	Cytoplasm	other
F8VU69	KRT5	keratin 5	1	Cytoplasm	other
P02538	KRT6A	keratin 6A	-12	Other	other
P04259	KRT6B	keratin 6B	-10	Other	other
P48668	KRT6C	keratin 6C	-12	Cytoplasm	other
Q3SY84	KRT71	keratin 71	1	Cytoplasm	other
Q14CN4	KRT72	keratin 72	1	Cytoplasm	other
Q86Y46	KRT73	keratin 73	1	Extracellular Space	other
F8W1S1	KRT74	keratin 74	1	Cytoplasm	other
O95678	KRT75	keratin 75	1	Cytoplasm	other
Q7Z794	KRT77	keratin 77	-3	Cytoplasm	other
Q8N1N4-2	KRT78	keratin 78	-1	Cytoplasm	other
K7EQQ3	KRT9	keratin 9	-53	Cytoplasm	other
P18428	LBP	lipopolysaccharide binding protein	-1	Plasma Membrane	transporter
K7EP36	LGALS3BP	galectin 3 binding protein	-1	Plasma Membrane	transmembrane receptor
P23490	LORICRIN	loricrin cornified envelope precursor protein	-1	Cytoplasm	other
P08519	LPA	lipoprotein(a)	-1	Extracellular Space	other
P51884	LUM	lumican	-4	Extracellular Space	other
F8W876	MASP1	MBL associated serine protease 1	-1	Extracellular Space	peptidase
P13591-6	NCAM1	neural cell adhesion molecule 1	-1	Plasma Membrane	other
Q9P2P1	NYNRIN	NYN domain and retroviral integrase containing	-1	Other	other
A6PVI2	PLG	plasminogen	-1	Extracellular Space	peptidase
Q86WQ9	POLM	DNA polymerase mu	-1	Nucleus	enzyme
F8WF42	PON1	paraoxonase 1	2	Extracellular Space	phosphatase
Q6S8J3	POTEE	POTE ankyrin domain family member E	-1	Other	other
A5A3E0	POTEF	POTE ankyrin domain family member F	-1	Other	other
P0CG38	POTEI	POTE ankyrin domain family member I	-1	Other	other
P0CG39	POTEJ	POTE ankyrin domain family member J	-1	Extracellular Space	other
Q9BYX7	POTEKP	POTE ankyrin domain family member K, pseudogene	-1	Cytoplasm	other
A6NIW5	PRDX2	peroxiredoxin 2	-2	Cytoplasm	enzyme
B4DPQ7	PROC	protein C, inactivator of coagulation factors Va and VIIIa	2	Extracellular Space	peptidase
G5E9F8	PROS1	protein S	3	Extracellular Space	other
C9JCK5	PSMA2	proteasome 20S subunit alpha 2	-1	Cytoplasm	peptidase
B4DQR4	PSMA6	proteasome 20S subunit alpha 6	-1	Cytoplasm	peptidase
P28074	PSMB5	proteasome 20S subunit beta 5	-2	Cytoplasm	peptidase
P28072	PSMB6	proteasome 20S subunit beta 6	-1	Nucleus	peptidase
P20742	PZP	PZP alpha-2-macroglobulin like	-3	Extracellular Space	other
B4DV51	RAN	RAN, member RAS oncogene family	-2	Nucleus	enzyme
P62834	RAP1A	RAP1A, member of RAS oncogene family	-1	Cytoplasm	enzyme
E7ESV4	RAP1B	RAP1B, member of RAS oncogene family	-1	Cytoplasm	enzyme
Q8N7X1	RBMXL3	RBMX like 3	-1	Other	other
J3QTR3	RPS27A	ribosomal protein S27a	-1	Cytoplasm	other
P06702	S100A9	S100 calcium binding protein A9	1	Cytoplasm	other
P01009	SERPINA1	serpin family A member 1	2	Extracellular Space	other
G3V2W1	SERPINA10	serpin family A member 10	1	Extracellular Space	other
P01011	SERPINA3	serpin family A member 3	1	Extracellular Space	other
P05154	SERPINA5	serpin family A member 5	-1	Extracellular Space	other
P05546	SERPIND1	serpin family D member 1	3	Extracellular Space	other
C9JMH6	SERPINF2	serpin family F member 2	-2	Extracellular Space	other
B4E1F0	SERPING1	serpin family G member 1	1	Extracellular Space	other
P11166	SLC2A1	solute carrier family 2 member 1	-1	Plasma Membrane	transporter
P02730	SLC4A1	solute carrier family 4 member 1 (Diego blood group)	-11	Plasma Membrane	transporter
F5GY03	SPARC	secreted protein acidic and cysteine rich	-1	Extracellular Space	other
B4E2Z0	SPARCL1	SPARC like 1	-1	Extracellular Space	other
P27105	STOM	stomatin	-12	Plasma Membrane	other
Q8NFU7	TET1	tet methylcytosine dioxygenase 1	1	Nucleus	enzyme
C9JB55	TF	transferrin	1	Extracellular Space	transporter
P22735	TGM1	transglutaminase 1	-1	Plasma Membrane	enzyme
Q08188	TGM3	transglutaminase 3	-1	Cytoplasm	enzyme
A8MZG1	THBS1	thrombospondin 1	-1	Extracellular Space	other
F5H4Z8	THBS3	thrombospondin 3	-1	Extracellular Space	other
E7ES19	THBS4	thrombospondin 4	-3	Extracellular Space	other
Q9Y490	TLN1	talin 1	-1	Plasma Membrane	other
B7Z596	TPM1	tropomyosin 1	-1	Cytoplasm	other
P07951	TPM2	tropomyosin 2	-1	Extracellular Space	other
D6R904	TPM3	tropomyosin 3	-1	Cytoplasm	other
K7ENT6	TPM4	tropomyosin 4	-2	Cytoplasm	other
P02766	TTR	transthyretin	-3	Extracellular Space	transporter
M0R1V7	UBA52	ubiquitin A-52 residue ribosomal protein fusion product 1	-1	Cytoplasm	enzyme
B4DV12	UBB	ubiquitin B	-1	Cytoplasm	enzyme
F5GXK7	UBC	ubiquitin C	-1	Cytoplasm	enzyme
P55072	VCP	valosin containing protein	-4	Cytoplasm	enzyme
A5D8V6	VPS37C	VPS37C subunit of ESCRT-I	-1	Cytoplasm	other
P04004	VTN	vitronectin	-5	Extracellular Space	other
P04275	VWF	von Willebrand factor	-5	Extracellular Space	other
C9JCF9	WDR81	WD repeat domain 81	-2	Plasma Membrane	other
P31946	YWHAB	tyrosine 3-monooxygenase/tryptophan 5-monooxygenase activation protein beta	-1	Cytoplasm	other
B4DJF2	YWHAE	tyrosine 3-monooxygenase/tryptophan 5-monooxygenase activation protein epsilon	-1	Cytoplasm	other
P61981	YWHAG	tyrosine 3-monooxygenase/tryptophan 5-monooxygenase activation protein gamma	-1	Cytoplasm	other
E5RGE1	YWHAZ	tyrosine 3-monooxygenase/tryptophan 5-monooxygenase activation protein zeta	-4	Cytoplasm	enzyme
